# Supplementary material for: Surface Coordination of Pd/ZnIn2S4 toward Enhanced Photocatalytic Activity for Pyridine Denitrification
Source: Molecules. 2022 Dec 29;28(1):282. doi: 10.3390/molecules28010282 (PMC9822349; doi:10.3390/molecules28010282)
Supplement: Supplementary file 1 [file molecules-28-00282-s001.zip]

Archive with 1 entries (1 files):
- molecules-2069819-supplementary.pdf
